# Supplementary material for: Synthesis, Antibacterial Properties and Molecular Docking Studies of Nitrogen Substituted 9-(((4X-But-2-ynyloxy)methyl)-1,2,3-triazolyl)–Cinchona Alkaloid Conjugates
Source: Molecules. 2025 Nov 10;30(22):4352. doi: 10.3390/molecules30224352 (PMC12654649; doi:10.3390/molecules30224352)
Supplement: Supplementary file 1 [file molecules-30-04352-s001.zip]

Archive with 1 entries (1 files):
- molecules-3957067-supplementary.pdf
